# Supplementary material for: Gut Microbiome Suffers from Hematopoietic Stem Cell Transplantation in Childhood and Its Characteristics Are Positively Associated with Intra-Hospital Physical Exercise
Source: Biology (Basel). 2022 May 21;11(5):785. doi: 10.3390/biology11050785 (PMC9138603; doi:10.3390/biology11050785)
Supplement: Supplementary file 1 [file biology-11-00785-s001.zip]

Archive with 3 entries (2 files):
- biology-1705688-supplementary/
- biology-1705688-supplementary/Supplementary File S1.xlsx
- biology-1705688-supplementary/Supplementary File S2.xlsx
