# Supplementary material for: Gut Microbiome Suffers from Hematopoietic Stem Cell Transplantation in Childhood and Its Characteristics Are Positively Associated with Intra-Hospital Physical Exercise
Source: Biology (Basel). 2022 May 21;11(5):785. doi: 10.3390/biology11050785 (PMC9138603; doi:10.3390/biology11050785)
Supplement: Supplementary file 1 [file biology-11-00785-s001.zip › biology-1705688-supplementary/Supplementary File S1.xlsx]

## Sheet: Supplement 1
Supplementary Table S1 Average relative abundance of gut bacteria at different taxonomic levels (phylum, class, order, family, and genus) within the healthy control group (CTRL) and pediatric ALL patients after HSCT treatment at day 0, +7, + 28 and +90.
Phylum-Ctrl	%		Phylum-ALL HSCT d0	%		Phylum-ALL HSCT d7	%		Phylum-ALL HSCT d28	%		Phylum-ALL HSCT d90	%		Class-Ctrl	%		Class-ALL HSCT d0	%		Class-ALL HSCT d7	%		Class-ALL HSCT d28	%		Class-ALL HSCT d90	%		Order-Ctrl	%		Order-ALL HSCT d0	%		Order-ALL HSCT d7	%		Order-ALL HSCT d28	%		Order-ALL HSCT d90	%		Family-Ctrl	%		Family-ALL HSCT d0	%
Firmicutes	64.8718		Firmicutes	65.7168		Firmicutes	73.4056		Firmicutes	79.9547		Firmicutes	83.9145		Clostridia	62.8169		Clostridia	45.0774		Bacilli	53.5979		Bacilli	78.1002		Bacilli	68.7615		Lachnospirales	30.5961		Lachnospirales	23.5315		Lactobacillales	47.8992		Lactobacillales	66.7111		Lactobacillales	57.2625		Lachnospiraceae	30.9826		Lachnospiraceae	25.7845
Bacteroidota	29.571		Bacteroidota	17.6901		Proteobacteria	18.239		Bacteroidota	9.95114		Proteobacteria	11.1641		Bacteroidia	29.571		Bacilli	19.5934		Clostridia	19.2544		Bacteroidia	9.95114		Clostridia	14.99		Bacteroidales	29.5662		Bacteroidales	17.6846		Lachnospirales	13.8207		Staphylococcales	11.3488		Staphylococcales	11.1406		Ruminococcaceae	21.7734		Bacteroidaceae	17.0755
Actinobacteriota	2.56043		Proteobacteria	12.9263		Actinobacteriota	4.18798		Proteobacteria	9.81088		Bacteroidota	4.58617		Coriobacteriia	2.46322		Bacteroidia	17.6895		Gammaproteobacteria	18.1518		Gammaproteobacteria	9.79079		Gammaproteobacteria	10.483		Oscillospirales	27.8953		Enterobacterales	12.2418		Xanthomonadales	9.4317		Bacteroidales	9.94482		Lachnospirales	9.65856		Bacteroidaceae	12.4912		Enterobacteriaceae	13.4004
Proteobacteria	2.40359		Verrucomicrobiota	1.87759		Verrucomicrobiota	2.74302		Actinobacteriota	0.267752		Actinobacteriota	0.305085		Gammaproteobacteria	1.50183		Gammaproteobacteria	12.6965		Actinobacteria	3.51643		Clostridia	1.83592		Bacteroidia	4.58617		Coriobacteriales	2.46323		Lactobacillales	11.8747		Enterobacterales	8.69341		Enterobacterales	8.34135		Enterobacterales	7.76916		Prevotellaceae	10.2071		Enterococcaceae	10.6446
Verrucomicrobiota	0.427591		Actinobacteriota	1.29037		Bacteroidota	1.41071		Verrucomicrobiota	0.0113021		Verrucomicrobiota	0.0237437		Bacilli	1.39938		Verrucomicrobiae	1.87155		Verrucomicrobiae	2.73605		Actinobacteria	0.253021		Alphaproteobacteria	0.681069		Burkholderiales	1.48268		Oscillospirales	9.92967		Erysipelotrichales	5.6268		Clostridia vadinBB60 group	1.55271		Bacteroidales	4.58438		Oscillospiraceae	5.15364		Ruminococcaceae	8.3495
Cyanobacteria	0.0817318		Synergistota	0.291322		Campylobacterota	0.00468634		Cyanobacteria	0.00214178		Cyanobacteria	0.00275785		Alphaproteobacteria	0.901763		Negativicutes	1.03776		Bacteroidia	1.4107		Alphaproteobacteria	0.0201106		Actinobacteria	0.191479		Christensenellales	1.39201		Clostridia vadinBB60 group	7.84169		Oscillospirales	4.79764		Burkholderiales	1.28184		Oscillospirales	3.70238		Rikenellaceae	3.69946		Erysipelotrichaceae	4.8522
Fusobacteriota	0.0626229		Campylobacterota	0.111444		Myxococcota	0.00250946		Acidobacteriota	0.00116641		Campylobacterota	0.000825343		Negativicutes	0.652385		Actinobacteria	0.851091		Coriobacteriia	0.671534		Negativicutes	0.0185118		Negativicutes	0.163015		Peptostreptococcales-Tissierellales	1.29676		Erysipelotrichales	6.9625		Verrucomicrobiales	2.73569		Xanthomonadales	0.166707		Xanthomonadales	2.64045		Coriobacteriaceae	1.88808		Erysipelatoclostridiaceae	2.77692
Desulfobacterota	0.0133044		Fusobacteriota	0.0610967		Cyanobacteria	0.00242883		Desulfobacterota	0.000301659		Desulfobacterota	0.000654235		Verrucomicrobiae	0.247924		Coriobacteriia	0.439244		Negativicutes	0.551917		Coriobacteriia	0.0144394		Coriobacteriia	0.113595		Erysipelotrichales	1.20531		Peptostreptococcales-Tissierellales	2.22379		Micrococcales	2.14169		Lachnospirales	0.15644		Peptostreptococcales-Tissierellales	1.28339		Sutterellaceae	1.50166		Akkermansiaceae	2.04814
Campylobacterota	0.0053363		Desulfobacterota	0.0162479		Fusobacteriota	0.00208618		Myxococcota	0.000301659		Patescibacteria	0.000654235		Lentisphaeria	0.179674		Synergistia	0.291312		Alphaproteobacteria	0.0871352		Verrucomicrobiae	0.0104273		Lentisphaeria	0.0147857		Clostridiales	1.02134		Verrucomicrobiales	1.86918		Bacteroidales	1.40774		Actinomycetales	0.14547		Rhizobiales	0.563891		Christensenellaceae	1.40983		Peptostreptococcaceae	1.94918
Patescibacteria	0.00108179		Patescibacteria	0.0114177		Synergistota	0.000534142		Campylobacterota	0.000291603		Bdellovibrionota	0.000513323		Actinobacteria	0.0972321		Alphaproteobacteria	0.229344		Lentisphaeria	0.00696396		Vampirivibrionia	0.00162896		Verrucomicrobiae	0.00895799		Rhodospirillales	0.893798		Staphylococcales	0.74534		Actinomycetales	1.35465		Oscillospirales	0.0973352		Erysipelotrichales	0.247865		Tannerellaceae	1.20901		Oscillospiraceae	1.94717
Fibrobacterota	0.000613554		Myxococcota	0.00291866		Acidobacteriota	0.000503907					Myxococcota	0.000513323		Vampirivibrionia	0.0817318		Campylobacteria	0.11144		Campylobacteria	0.00468631		Vicinamibacteria	0.00116641		Vampirivibrionia	0.00275785		Veillonellales-Selenomonadales	0.533778		Clostridia UCG-014	0.744446		Coriobacteriales	0.671535		Micrococcales	0.086214		Clostridia vadinBB60 group	0.16064		Peptostreptococcaceae	1.18874		Streptococcaceae	1.73681
Synergistota	0.000339069		Spirochaetota	0.00121268		Patescibacteria	0.000503907					Fusobacteriota	0.000452932		Fusobacteriia	0.0626229		Fusobacteriia	0.0610946		Polyangia	0.00250944		Lentisphaeria	0.000884865		Campylobacteria	0.000825343		Monoglobales	0.332063		Clostridiales	0.639612		Peptostreptococcales-Tissierellales	0.48899		Erysipelotrichales	0.0289492		Coriobacteriales	0.113595		Clostridiaceae	1.03416		Tannerellaceae	1.26468
Spirochaetota	0.000330996		WPS-2	0.00121268		Deinococcota	0.000443438								Desulfovibrionia	0.0133044		Desulfovibrionia	0.0160007		Fusobacteriia	0.00208617		Cyanobacteriia	0.00051282		Desulfovibrionia	0.000654235		Verrucomicrobiales	0.247303		Veillonellales-Selenomonadales	0.551734		Veillonellales-Selenomonadales	0.428522		Peptostreptococcales-Tissierellales	0.021096		Actinomycetales	0.11279		Barnesiellaceae	0.922255		Staphylococcaceae	0.782783
Gemmatimonadota	0.000250265		Cyanobacteria	0.000966036											Campylobacteria	0.0053363		Saccharimonadia	0.0114173		Cyanobacteriia	0.00205593		Thermoleophilia	0.000301659		Saccharimonadia	0.000654235		Clostridia UCG-014	0.222301		Actinomycetales	0.539823		Acidaminococcales	0.123386		Veillonellales-Selenomonadales	0.0174158		Bacillales	0.110526		Muribaculaceae	0.82982		Clostridiaceae	0.700456
			Bdellovibrionota	0.000678281											Syntrophomonadia	0.00255109		Lentisphaeria	0.005981		Syntrophomonadia	0.000997731		Desulfovibrionia	0.000301659		Oligoflexia	0.000513323		Lactobacillales	0.18447		Acidaminococcales	0.486044		Clostridiales	0.0624742		Coriobacteriales	0.0144394		Clostridiales	0.103963		Erysipelotrichaceae	0.797703		Actinomycetaceae	0.591507
			Acidobacteriota	0.000318586											Saccharimonadia	0.00108179		Incertae Sedis (class)	0.00461421		Synergistia	0.000534139		Polyangia	0.000301659		Polyangia	0.000513323		Victivallales	0.179675		Coriobacteriales	0.439254		Staphylococcales	0.0598338		Propionibacteriales	0.0124082		Rhodospirillales	0.091593		[Eubacterium] coprostanoligenes group	0.683601		Veillonellaceae	0.590483
															Fibrobacteria	0.000613554		Polyangia	0.00291857		Aminicenantia	0.000503905		Campylobacteria	0.000291603		Fusobacteriia	0.000452932		Acidaminococcales	0.118586		Burkholderiales	0.404641		Rhodospirillales	0.0502898		Bacillales	0.011453		Veillonellales-Selenomonadales	0.0900631		Veillonellaceae	0.457252		Lactobacillaceae	0.567556
															Synergistia	0.000339069		Archaeplastida	0.00228141		Saccharimonadia	0.000503905								Gastranaerophilales	0.0817321		Synergistales	0.291318		Monoglobales	0.0368154		Rhizobiales	0.0114329		Acidaminococcales	0.0729422		Butyricicoccaceae	0.431774		Acidaminococcaceae	0.53258
															Spirochaetia	0.000330996		Chloroplastida	0.00228141		Deinococci	0.000443436								Micrococcales	0.0760487		Micrococcales	0.259306		Burkholderiales	0.0257697		Verrucomicrobiales	0.0101257		Christensenellales	0.0660073		Erysipelatoclostridiaceae	0.423074		Rikenellaceae	0.454599
															Limnochordia	0.000306777		Spirochaetia	0.00121264		Vampirivibrionia	0.000372889								Fusobacteriales	0.0626231		Rhizobiales	0.168931		Christensenellales	0.0245906		Corynebacteriales	0.00891904		Micrococcales	0.0511612		Marinifilaceae	0.407351		Sutterellaceae	0.44032
															Incertae Sedis (class)	0.000250265		Moorellia	0.000976281		Archaeplastida	0.000251952								Clostridia vadinBB60 group	0.0329786		Christensenellales	0.113025		Rhizobiales	0.0204989		Rhodospirillales	0.00718953		Burkholderiales	0.0397574		Eggerthellaceae	0.400147		Family XI	0.387056
															Gemmatimonadetes	0.000250265		Vampirivibrionia	0.000966004		Chloroplastida	0.000251952								Caldicoprobacterales	0.0270772		Campylobacterales	0.111442		Clostridia vadinBB60 group	0.0187655		Clostridiales	0.00558068		Pseudomonadales	0.033678		Monoglobaceae	0.336314		Synergistaceae	0.31921
																		Oligoflexia	0.000678258											Actinomycetales	0.0151774		Fusobacteriales	0.061096		Propionibacteriales	0.0157017		Flavobacteriales	0.00543991		Propionibacteriales	0.0241161		Akkermansiaceae	0.250469		Prevotellaceae	0.254168
																		Syntrophomonadia	0.000441895											Desulfovibrionales	0.0133045		Monoglobales	0.0454546		Caulobacterales	0.0142706		Christensenellales	0.00194067		Sphingomonadales	0.017916		Coriobacteriales Incertae Sedis	0.184714		[Eubacterium] coprostanoligenes group	0.233448
																		Aminicenantia	0.000318576											Enterobacterales	0.0119078		Rhodospirillales	0.041313		Bacillales	0.0104208		Gastranaerophilales	0.00162896		Victivallales	0.0147857		Streptococcaceae	0.160209		Eggerthellaceae	0.229247
																		Desulfobulbia	0.000246639											Xanthomonadales	0.00695094		Pseudomonadales	0.0291452		Victivallales	0.00696398		Caulobacterales	0.00148818		Verrucomicrobiales	0.00850506		Victivallaceae	0.15967		Butyricicoccaceae	0.21159
																														RF39	0.00607098		Propionibacteriales	0.0264424		Campylobacterales	0.00468632		Vicinamibacterales	0.00116641		Monoglobales	0.00602903		UCG-010	0.132172		Marinifilaceae	0.187729
																														Rhizobiales	0.00573998		Xanthomonadales	0.0212628		Clostridia UCG-014	0.00406148		Acidaminococcales	0.00109603		Caulobacterales	0.00566668		Acidaminococcaceae	0.120104		Micrococcaceae	0.184001
																														Campylobacterales	0.00533632		Desulfovibrionales	0.0160011		Polyangiales	0.00250945		Pseudomonadales	0.000894921		Clostridia UCG-014	0.0055761		Anaerovoracaceae	0.0997691		Rhizobiaceae	0.182943
																														Flavobacteriales	0.00464204		Corynebacteriales	0.014922		Corynebacteriales	0.00226758		Chitinophagales	0.000884865		Eubacteriales	0.00247603		Selenomonadaceae	0.083359		Coriobacteriaceae	0.139431
																														Bifidobacteriales	0.00326961		Saccharimonadales	0.0114176		Fusobacteriales	0.00208617		Victivallales	0.000884865		Corynebacteriales	0.00244583		Dermatophilaceae	0.0735554		Christensenellaceae	0.123846
																														Syntrophomonadales	0.0025511		Bacillales	0.0113868		Chloroplast	0.00205594		Chloroplast	0.00051282		Gastranaerophilales	0.00224453		Bacteroidales RF16 group	0.0669652		Campylobacteraceae	0.122112
																														Sphingomonadales	0.00198598		Sphingomonadales	0.0106366		Bifidobacteriales	0.00173344		Monoglobales	0.00051282		Flavobacteriales	0.0017916		Fusobacteriaceae	0.0630813		Muribaculaceae	0.117101
																														Corynebacteriales	0.00177608		Bifidobacteriales	0.010246		Sphingomonadales	0.00172336		Solirubrobacterales	0.000301659		Acetobacterales	0.000895799		Porphyromonadaceae	0.0478895		Atopobiaceae	0.109219
																														Bacillales	0.00167921		Caulobacterales	0.00789263		Chitinophagales	0.00149156		Desulfovibrionales	0.000301659		Campylobacterales	0.000825343		Dysgonomonadaceae	0.0435069		Anaerovoracaceae	0.100446
																														Staphylococcales	0.00118675		Eubacteriales	0.00730685		Flavobacteriales	0.00110859		Clostridia UCG-014	0.000301659		Desulfovibrionales	0.000654235		UCG-011	0.0415446		Dermatophilaceae	0.0961898
																														Saccharimonadales	0.0010818		Victivallales	0.00598114		Izemoplasmatales	0.00110859		Polyangiales	0.000301659		Saccharimonadales	0.000654235		Hungateiclostridiaceae	0.0321825		Fusobacteriaceae	0.06127
																														Propionibacteriales	0.00093648		DTU014	0.00461431		Syntrophomonadales	0.000997734		Campylobacterales	0.000291603		Azospirillales	0.000654235		Caldicoprobacteraceae	0.0274238		Monoglobaceae	0.0498065
																														Eubacteriales	0.000807311		Chitinophagales	0.0034222		Pseudomonadales	0.000896952		Opitutales	0.000291603		Frankiales	0.000513323		Family XI	0.0248728		Carnobacteriaceae	0.043737
																														Izemoplasmatales	0.000637775		Polyangiales	0.00291863		RF39	0.000735703					0319-6G20	0.000513323		vadinBE97	0.0223054		Gemellaceae	0.0339288
																														Opitutales	0.000621629		Opitutales	0.00241506		Synergistales	0.00053414					Obscuribacterales	0.000513323		Actinomycetaceae	0.0153717		Pseudomonadaceae	0.0319356
																														Fibrobacterales	0.000613556		Charophyta	0.00228146		Aminicenantales	0.000503906					Polyangiales	0.000513323		Desulfovibrionaceae	0.0134748		Propionibacteriaceae	0.028974
																														Synergistales	0.00033907		Peptococcales	0.00183956		Saccharimonadales	0.000503906					Caldicoprobacterales	0.000503258		Lactobacillaceae	0.0124364		Xanthomonadaceae	0.0232986
																														Spirochaetales	0.000330997		Flavobacteriales	0.00156208		Thermales	0.000443437					Bifidobacteriales	0.000452932		Enterococcaceae	0.0115452		Desulfovibrionaceae	0.0175331
																														Chitinophagales	0.000306778		Spirochaetales	0.00121267		Eubacteriales	0.000413203					Peptococcales	0.000452932		Bacteroidales BS11 gut group	0.00775128		Barnesiellaceae	0.0151683
																														Peptococcales	0.000306778		Desulfitibacterales	0.000976302		Frankiales	0.00037289					Fusobacteriales	0.000452932		Atopobiaceae	0.00727704		Corynebacteriaceae	0.014898
																														Pseudomonadales	0.000306778		Gastranaerophilales	0.000966026		Sphingobacteriales	0.00037289					Rhodobacterales	0.000452932		Xanthomonadaceae	0.00703993		Selenomonadaceae	0.014076
																														DTU014	0.000250266		0319-6G20	0.000678273		Gastranaerophilales	0.00037289					Opitutales	0.000452932		Succinivibrionaceae	0.00683552		Saccharimonadaceae	0.0125107
																														Gemmatimonadales	0.000250266		Rhodobacterales	0.000606335		Elsterales	0.00037289								Rhizobiaceae	0.00581346		Sphingomonadaceae	0.0116549
																														Rhodobacterales	0.000250266		Syntrophomonadales	0.000441905		Opitutales	0.00037289								Campylobacteraceae	0.00540464		Bifidobacteriaceae	0.011227
																																	Frankiales	0.00035969		Charophyta	0.000251953								Defluviitaleaceae	0.00524111		Aerococcaceae	0.00952664
																																	Sphingobacteriales	0.00035969											Enterobacteriaceae	0.00520022		Planococcaceae	0.00952664
																																	Aminicenantales	0.000318583											Flavobacteriaceae	0.00470146		[Clostridium] methylpentosum group	0.00930142
																																	Desulfobulbales	0.000246645											Micrococcaceae	0.00347499		UCG-010	0.00887351
																																													Bifidobacteriaceae	0.00331146		Caulobacteraceae	0.0086483
																																													Syntrophomonadaceae	0.00258376		P5D1-392	0.00856947
																																													Sphingomonadaceae	0.00201141		Eubacteriaceae	0.00623848
																																													Corynebacteriaceae	0.00179882		Victivallaceae	0.00576553
																																													[Clostridium] methylpentosum group	0.00139817		Leptotrichiaceae	0.00567544
																																													Ethanoligenenaceae	0.00132459		Pasteurellaceae	0.00567544
																																													Aerococcaceae	0.00115288		Paludibacteraceae	0.00503358
																																													Saccharimonadaceae	0.00109564		Morganellaceae	0.00431289
																																													Bacteroidales UCG-001	0.000989351		Chitinophagaceae	0.00374985
																																													Propionibacteriaceae	0.000948469		Ethanoligenenaceae	0.00349085
																																													P5D1-392	0.000932116		Porphyromonadaceae	0.00346833
																																													Bacillaceae	0.000907586		Succinivibrionaceae	0.00345707
																																													Planococcaceae	0.000793116		Coriobacteriales Incertae Sedis	0.00343454
																																													Gemellaceae	0.000662293		Polyangiaceae	0.00319807
																																													Marinilabiliaceae	0.000654116		Bacillaceae	0.00295033
																																													Puniceicoccaceae	0.000629587		UCG-011	0.00293907
																																													Fibrobacteraceae	0.000621411		Puniceicoccaceae	0.00264629
																																													Carnobacteriaceae	0.000564175		Phragmoplastophyta	0.0024999
																																													Eubacteriaceae	0.000564175		Microbacteriaceae	0.00222964
																																													Staphylococcaceae	0.000539646		Peptococcaceae	0.00201568
																																													Leptotrichiaceae	0.000343411		Xanthobacteraceae	0.00185803
																																													Synergistaceae	0.000343411		Anaerofustaceae	0.00176795
																																													Spirochaetaceae	0.000335235		Weeksellaceae	0.00145264
																																													Chitinophagaceae	0.000310705		Spirochaetaceae	0.00132877
																																													Peptococcaceae	0.000310705		Neisseriaceae	0.00128373
																																													Pseudomonadaceae	0.000310705		Comamonadaceae	0.00110356
																																													Caloramatoraceae	0.00025347		Desulfitibacteraceae	0.00106978
																																													Anaerofustaceae	0.00025347		Mycobacteriaceae	0.00105852
																																													Gemmatimonadaceae	0.00025347		Promicromonosporaceae	0.000788256
																																													Rhodobacteraceae	0.00025347		Vagococcaceae	0.000788256
																																																vadinBE97	0.000788256
																																																Rhodobacteraceae	0.000664387
																																																Brevibacteriaceae	0.000529258
																																																Syntrophomonadaceae	0.000484214
																																																Hungateiclostridiaceae	0.00041665
																																																Alcaligenaceae	0.00041665
																																																Dietziaceae	0.000394128
																																																Geodermatophilaceae	0.000394128
																																																Intrasporangiaceae	0.000394128
																																																Sphingobacteriaceae	0.000394128
																																																Caloramatoraceae	0.000394128
																																																Beijerinckiaceae	0.000304042
																																																Dysgonomonadaceae	0.000270259
																																																Flavobacteriaceae	0.000270259
																																																Desulfobulbaceae	0.000270259
																																																Rhodocyclaceae	0.000270259
