# Supplementary material for: Gut Microbiome Suffers from Hematopoietic Stem Cell Transplantation in Childhood and Its Characteristics Are Positively Associated with Intra-Hospital Physical Exercise
Source: Biology (Basel). 2022 May 21;11(5):785. doi: 10.3390/biology11050785 (PMC9138603; doi:10.3390/biology11050785)
Supplement: Supplementary file 1 [file biology-11-00785-s001.zip › biology-1705688-supplementary/Supplementary File S2.xlsx]

## Sheet: Supplement 2
Supplementary Table S2 Individual daily calories administred by parenteral nutrition
Subjects	Nutritional Regimen (PN)	d+0 (kcal/kg/day)	N (kcal)	d+0 (kcal)	d+7 (kcal/kg/day)	N (kcal)	d+7 (kcal)	d+28 (kcal/kg/day)	N (kcal)	d+28 (kcal)	d+90 (kcal/kg/day)	N (kcal)	d+90 (kcal)
S1	d+0/d+109	2022-07-09	125.49	633.32	9.71±6	125.49	633.32	36.9±13	132.25	2014.15	36.9±3	132.25	2014.15		Supplementary Table S3 Example of nutritional information of parenteral diet at oncology patient per day
S2	d+0/d+48	55.5	207.5	2066.75	49.15±2	186.57	1808.52	29.12±6	133.98	1109.5	25.0±5	198.0	1023.0		TE:28,3 kcal/kg/day.; 1g N/154,5 kcal/day			(g/kg)
S3	d+0/d+54	2022-03-28	154.5	2132.67	28.3±0	154.5	2048.9	28.3±0	154.5	2048.9	28.3±0	154.5	1965.7		800 ml	0.4	Glucose	1951-04-01
S4	d+0/d+54	2022-04-17	184.7	497.9	22.5±3	154.4	550.4	25.7±5	154.23	635.59	25.7±6	154.23	614.26		700 ml	0.1	Aminovenous HEPA	0.98
S5	d+0/d+32	2022-01-07	130.1	669.7	19.35±2	130.0	1596.4	19.0±4	121.37	1595.91	per. os.				250 ml	0.2	Lipoplus	0.7
S6	d+0/d+79	2022-06-25	229.1	753.9	31.91±7	168.06	822.22	42.68±4	244.0	1118.94	34±2	148.69	760.69		30 ml	10.%	Sodium chloride (NaCl)
S7	d+0/d+91	2022-04-11	130.71	550.66	34.29±3	185.26	1483.82	27.58±8	186.4	1211.58	34.79±7	181.56	1238.26		15 ml	7.5%	Potassium chloride (KCl)
S8	d+0/d+45	2022-04-21	180.08	1881.38	21.4±0.9	180.08	1849.05	26.03±0.1	165.0	2169.31	6.76±5	104.57	632.53		25 ml	0.136	Potassium hydrogen phosphate (KH2PO4)
S9	d+0/d+64	2022-08-29	107.02	1565.75	29.77±0.19	107.02	1580.615	27.06±0.18	106.31	1459.31	27.06±0	106.31	1209.13		40 ml	0.1	Calcium gluconicum
S10	d+0/d+25	2022-07-23	178.4	1288.54	31.57±8	125.11	1624.69	31.57±2	125.11	1624.69	per. os.				30 ml	0.1	Magnesium sulfate (MgSO4)
S11	d+0/d+28	32.0	104.0	584	31.91±0.2	104.0	589.03	31.91±0.2	104.0	601.796	per. os				TE; total energy; N; non-protein substance; ml; millilitres; g; grams; kg; kilograms
S12	d+0/d+37	2022-07-18	145.0	562.09	18.68±0	145.0	615.74	18.68±0	145.0	606.39	per. os
S13	d+0/d+44	2022-08-26	162.82	551.4	26.8±0	162.82	615.74	26.8±0	162.82	605.02	per. os
S14	d+0/d+61	11.0	132.0	512.19	11.02±0	132.0	503.37	11.02±0	132.0	506.68	11.02±0	132.0	492.35
S15	d+0/d+27	2022-07-23	178.4	1361.4	31.57±3	125.11	1772.95	28.36±1	133.98	1549.14	per. os
S16	d+0/d+24	2022-01-11	156.86	896.127	15.2±3	147.35	1135.35	14.0±1	196.0	902.2	per. os
N; non-protein substance; d; day of haematopoietic stem cell transplantation; kcal; kalories; kg; kilograms; hod; hours; PN; parenteral nutrition; per. os.; peroral nutrition
